# Supplementary material for: Mesoporous Aerogel Microparticles Injected into the Abdominal Cavity of Mice Accumulate in Parathymic Lymph Nodes
Source: Int J Mol Sci. 2021 Sep 9;22(18):9756. doi: 10.3390/ijms22189756 (PMC8465913; doi:10.3390/ijms22189756)
Supplement: Supplementary file 1 [file ijms-22-09756-s001.zip]

Archive with 1 entries (1 files):
- ijms-1371725-supplementary.pdf
